# Supplementary material for: Genome Assembly of the Cold-Tolerant Leaf Beetle Gonioctena quinquepunctata, an Important Resource for Studying Its Evolution and Reproductive Barriers between Species
Source: Genome Biol Evol. 2021 Jun 11;13(7):evab134. doi: 10.1093/gbe/evab134 (PMC8290105; doi:10.1093/gbe/evab134)
Supplement: evab134_Supplementary_Data [file evab134_supplementary_data.zip]

Archive with 10 entries (10 files):
- gaa__acknowledgements.tex
- gaa__author-contributions.tex
- gaa__bibliography.tex
- gaa__data-availability.tex
- gaa__introduction.tex
- gaa__materials-and-methods.tex
- gaa__results-and-discussion.tex
- gaa__significance.tex
- gaa__title-abstract.tex
- Supplementary material.pdf
