# Supplementary material for: Genome Assembly of the Cold-Tolerant Leaf Beetle Gonioctena quinquepunctata, an Important Resource for Studying Its Evolution and Reproductive Barriers between Species
Source: Genome Biol Evol. 2021 Jun 11;13(7):evab134. doi: 10.1093/gbe/evab134 (PMC8290105; doi:10.1093/gbe/evab134)
Supplement: evab134_Supplementary_Data [file evab134_supplementary_data.zip › gaa__acknowledgements.tex]

\section{Acknowledgements}
\label{sec:acknowledgements}


This work was supported by a FER grant from the Université libre de Bruxelles and by a grant from the Belgian Fonds de la Recherche Scientifique (FRS-FNRS; CDR J.0075.18) to P.M. S.L. benefitted from a four years PhD fellowship from FRS-FNRS and from a complementary fellowship from the David and Alice Van Buuren fund and the Jaumotte-Demoulin foundation. Computational resources were provided by the Consortium des \'Equipements de Calcul Intensif (CÉCI), funded by F.R.S.-FNRS (Grant 2.5020.11) and the Walloon Region. 
