# Supplementary material for: Genome Assembly of the Cold-Tolerant Leaf Beetle Gonioctena quinquepunctata, an Important Resource for Studying Its Evolution and Reproductive Barriers between Species
Source: Genome Biol Evol. 2021 Jun 11;13(7):evab134. doi: 10.1093/gbe/evab134 (PMC8290105; doi:10.1093/gbe/evab134)
Supplement: evab134_Supplementary_Data [file evab134_supplementary_data.zip › gaa__author-contributions.tex]

\section{Author Contributions}
\label{sec:author_contributions}


S.L., J.F.F. and P.M. designed the study. P.M. collected the samples and conducted the laboratory work (DNA extractions, Nanopore sequencing). S.L. performed most bioinformatic analyses. P.M. and S.L. interpreted the data and wrote the initial draft of the manuscript. All authors contributed to its revision and approved the final version.
