# Supplementary material for: Genome Assembly of the Cold-Tolerant Leaf Beetle Gonioctena quinquepunctata, an Important Resource for Studying Its Evolution and Reproductive Barriers between Species
Source: Genome Biol Evol. 2021 Jun 11;13(7):evab134. doi: 10.1093/gbe/evab134 (PMC8290105; doi:10.1093/gbe/evab134)
Supplement: evab134_Supplementary_Data [file evab134_supplementary_data.zip › gaa__bibliography.tex]

\bibitem[Altschul et al., 1990]{tools_blast:1990}
Altschul SF, Gish W, Miller W, Myers EW, Lipman DJ.
1990.
Basic Local Alignment Search Tool.
J Mol Biol.
215: 403--410.


\bibitem[Bao et al., 2015]{tools_repbase:2015}
Bao W, Kojima KK, Kohany O.
2015.
Repbase Update, a database of repetitive elements in eukaryotic genomes.
Mob DNA.
6: 11.


\bibitem[Bouchemousse et al., 2020]{genomes_ophraella-communa:2020}
Bouchemousse S, Falquet L, Müller-Schärer H.
2020.
Genome assembly of the ragweed leaf beetle: a step forward to better predict rapid evolution of a weed biocontrol agent to environmental novelties.
Genome Biol Evol.
12: 1167--1173.


\bibitem[Brůna et al., 2021]{tools_braker:2021}
Brůna T, Hoff KJ, Lomsadze A, Stanke M, Borodovsky, M.
2021.
BRAKER2: automatic eukaryotic genome annotation with GeneMark-EP+ and AUGUSTUS supported by a protein database.
NAR Genom Bioinform.
3.


\bibitem[Buchfink et al., 2015]{tools_diamond:2015}
Buchfink B, Xie C, Huson DH.
2015.
Fast and sensitive protein alignment using DIAMOND.
Nat Methods.
12: 59--60.


\bibitem[Camacho et al., 2009]{tools_blast:2009}
Camacho C. et al.
2009.
BLAST+: architecture and applications.
BMC Bioinformatics.
10: 421.


\bibitem[Cunningham et al., 2015]{genomes_nicrophorus-vespilloides:2015}
Cunningham CB et al.
2015.
The genome and methylome of a beetle with complex social behavior, \textit{Nicrophorus vespilloides} (Coleoptera: Silphidae).
Genome Biol Evol.
7: 3383--3396.


\bibitem[Edgar, 2004]{tools_muscle:2004}
Edgar RC.
2004.
MUSCLE: multiple sequence alignment with high accuracy and high throughput.
Nucleic Acids Res.
32: 1792--1797.


\bibitem[Emms and Kelly, 2015]{tools_orthofinder:2015}
Emms DM, Kelly S.
2015.
OrthoFinder: solving fundamental biases in whole genome comparisons dramatically improves orthogroup inference accuracy.
Genome Biol.
16: 157.


\bibitem[Emms and Kelly, 2019]{tools_orthofinder:2019}
Emms DM, Kelly S.
2019.
OrthoFinder: phylogenetic orthology inference for comparative genomics.
Genome Biol.
20: 238.


\bibitem[Evans et al., 2018]{genomes_aethina-tumida:2018}
Evans JD et al.
2018.
Genome of the small hive beetle (\textit{Aethina tumida}, Coleoptera: Nitidulidae), a worldwide parasite of social bee colonies, provides insights into detoxication and herbivory.
Gigascience.
7: giy138.


\bibitem[Farrel, 1998]{insects_inordinate-fodness:1998}
Farrell BD.
1998.
"Inordinate fondness" explained: why are there so many beetles?
Science.
281: 555--559.


\bibitem[Flynn et al., 2020]{tools_repeatmodeler:2020}
Flynn JM et al.
2020.
RepeatModeler2 for automated genomic discovery of transposable element families.
Proc Natl Acad Sci USA.
117: 9451--9457.


\bibitem[Freedman and Weeks, 2020]{tools_trinity_best-practices:2020}
Freedman A, Weeks N.
2020.
Best practices for \textit{de novo} transcriptome assembly with Trinity.
[Cited 2019 Dec 17].
Available from: https://informatics.fas.harvard.edu/best-practices-for-de-novo-transcriptome-assembly-with-trinity.html.


\bibitem[Guiglielmoni et al., 2021]{bioinfo_overcoming-uncollapsed-haplotypes:2021}
Guiglielmoni N, Houtain A, Derzelle A, Van Doninck K, Flot J-F.
2021.
Overcoming uncollapsed haplotypes in long-read assemblies of non-model organisms.
BMC Genomics.
https://doi.org/10.1101/2020.03.16.993428 (in press).


\bibitem[Gurevich et al., 2013]{tools_quast:2013}
Gurevich A, Saveliev V, Vyahhi N, Tesler G.
2013.
QUAST: quality assessment tool for genome assemblies.
Bioinformatics.
29: 1072.


\bibitem[Hanrahan and Johnston, 2011]{insects_genome-size:2011}
Hanrahan SJ, Johnston JS.
2011.
New genome size estimates of 134 species of arthropods.
Chromosome Res.
19: 809--823.


\bibitem[Herndon et al., 2020]{genomes_triboleum-castaneum:2020}
Herndon N. et al.
2020.
Enhanced genome assembly and a new official gene set for \textit{Tribolium castaneum}.
BMC Genomics.
21: 47.


\bibitem[Hespenheide, 2001]{insects_beetles:2001}
Hespenheide HA.
2001.
Beetles.
In: Levin SA, editor.
\textit{Encyclopedia of Biodiversity}.
Academic press, New York.
pp 351-358.


\bibitem[Hoang et al., 2018]{tools_ufboot2:2018}
Hoang DT, Chernomor O, von Haeseler A, Minh BQ, Vinh LS.
2018.
UFBoot2: improving the ultrafast bootstrap approximation.
Mol Biol Evol.
35: 518--522.


\bibitem[Hoff et al., 2016]{tools_braker:2016}
Hoff KJ, Lange S, Lomsadze A, Borodovsky M, Stanke M.
2016.
BRAKER1: unsupervised RNASeq-based genome annotation with GeneMark-ET and AUGUSTUS.
Bioinformatics.
32: 767--769.


\bibitem[Hoff et al., 2019]{tools_braker:2019}
Hoff KJ, Lomsadze A, Borodovsky M, Stanke, M.
2019.
Whole-genome annotation with BRAKER.
Methods Mol Biol.
1962: 65--95.


\bibitem[Jones et al., 2014]{tools_interproscan:2014}
Jones P. et al.
2014.
Interproscan 5: genome-scale protein function classification.
Bioinformatics.
30: 1236--1240.


\bibitem[Kalyaanamoorthy et al., 2017]{tools_model-finder:2017}
Kalyaanamoorthy S, Minh BQ, Wong TKF, von Haeseler A, Jermiin LS.
2017.
ModelFinder: fast model selection for accurate phylogenetic estimates.
Nat Methods.
17: 587--589.


\bibitem[Kawamoto et al., 2019]{genomes_bombyx-mori:2019}
Kawamoto M et al.
2019.
High-quality genome assembly of the silkworm, \textit{Bombyx mori}.
Insect Biochem Mol Biol.
107: 53--62.


\bibitem[Keeling et al., 2013]{genomes_dendroctonus-ponderosae:2013}
Keeling CI et al.
2013.
Draft genome of the mountain pine beetle, \textit{Dendroctonus ponderosae} Hopkins, a major forest pest.
Genome Biol.
14: R27.


\bibitem[Kim et al., 2015]{tools_hisat:2015}
Kim D, Langmead B, Salzberg SL.
2015.
HISAT: a fast spliced aligner with low memory requirements.
Nat Methods.
12: 357--360.


\bibitem[Kim et al., 2019]{tools_hisat:2019}
Kim D, Paggi, JM, Park C, Bennett C, Salzberg SL.
2019.
Graph-based genome alignment and genotyping with HISAT2 and HISAT-genotype.
Nat Biotechnol.
37: 907--915.


\bibitem[Kück and Meusemann, 2010]{tools_fasconcat:2010}
Kück P, Meusemann K.
2010.
FASconCAT: Convenient handling of data matrices.
Mol Phylogenet Evol.
56: 1115--1118.


\bibitem[Li and Durbin, 2009]{tools_bwa:2009}
Li H, Durbin R.
2009.
Fast and accurate short read alignment with Burrows-Wheeler transform.
Bioinformatics.
25: 1754--1760.


\bibitem[Li et al., 2009]{tools_samtools:2009}
Li H et al.
2009.
The Sequence Alignment/Map format and SAMtools.
Bioinformatics.
25: 2078--2079.


\bibitem[Li, 2011]{tools_samtools:2011}
Li H.
2011.
A statistical framework for SNP calling, mutation discovery, association mapping and population genetical parameter estimation from sequencing data.
Bioinformatics,
27: 2987--2993.


\bibitem[Li, 2018]{tools_minimap:2018}
Li H.
2018.
Minimap2: pairwise alignment for nucleotide sequences.
Bioinformatics.
34: 3094--310.


\bibitem[Mapleson et al., 2017]{tools_kat:2017}
Mapleson D, Garcia Accinelli G, Kettleborough G, Wright J, Clavijo BJ.
2017.
KAT: a K-mer analysis toolkit to quality control NGS datasets and genome assemblies.
Bioinformatics.
33: 574--576.


\bibitem[Marçais and Kingsford, 2011]{tools_jellyfish:2011}
Marçais G, Kingsford C.
2011.
A fast, lock-free approach for efficient parallel counting of occurrences of k-mers.
Bioinformatics.
27: 764--770.


\bibitem[Mayhew, 2002]{bio_shifts-hexapod:2002}
Mayhew PJ.
2002.
Shifts in hexapod diversication and what Haldane could have said.
Proc R Soc Lond [Biol].
269: 969--974.


\bibitem[McKenna et al., 2016]{genomes_anoplophora-glabripennis:2016}
McKenna DD et al.
2016.
Genome of the Asian longhorned beetle (\textit{Anoplophora glabripennis}), a globally significant invasive species, reveals key functional and evolutionary innovations at the beetle-plant interface.
Genome Biol.
17: 227.


\bibitem[McKenna et al., 2019]{insects_evolution-beetle-diversity:2019}
McKenna DD et al.
2019.
The evolution and genomic basis of beetle diversity.
Proc Natl Acad Sci USA.
116:24729--24737.


\bibitem[Meyer et al., 2016]{genomes_oryctes-borbonicus:2016}
Meyer JM et al.
2016.
Draft genome of the scarab beetle \textit{Oryctes borbonicus} on La Réunion Island.
Genome Biol Evol.
8: 2093--2105.


\bibitem[Nguyen et al., 2015]{tools_iqtree:2015}
Nguyen L-T, Schmidt HA, von Haeseler A, Minh BQ.
2015.
IQ-TREE: a fast and effective stochastic algorithm for estimating maximum-likelihood phylogenies.
Mol Biol and Evol.
32: 268--274.


\bibitem[Petitpierre et al., 1993]{insects_genome-size:1993}
Petitpierre E, Segarra C, Juan C.
1993.
Genome size and chromosomal evolution in leaf beetles (Coleoptera, Chrysomelidae).
Hereditas.
119: 1--6.


\bibitem[Ranallo-Benavidez et al., 2020]{tools_genomescope:2020}
Ranallo-Benavidez TR, Jaron KS, Schatz MC.
2020.
GenomeScope 2.0 and Smudgeplot for reference-free profiling of polyploid genomes.
Nat Commun.
11: 1432.


\bibitem[Quinzin and Mardulyn, 2014]{insects_multi-locus-dna:2014}
Quinzin MC, Mardulyn P.
2014.
Multi-locus DNA sequence variation in a complex of four leaf beetle species with parapatric distributions: mitochondrial and nuclear introgressions reveal recent hybridization.
Mol Phylogenet Evol.
78: 14--24.


\bibitem[Roach et al., 2018]{tools_purge-haplotigs:2018}
Roach MJ, Schmidt SA, Borneman AR.
2018.
Purge Haplotigs: allelic contig reassignment for third-gen diploid genome assemblies.
BMC Bioinformatics.
19: 460.


\bibitem[Ruan and Li, 2020]{tools_wtdbg2:2020}
Ruan J, Li H.
2020.
Fast and accurate long-read assembly with wtdbg2.
Nat Methods.
17: 155--158.


\bibitem[Sayadi et al., 2019]{genomes_callosobruchus-maculatus:2019}
Sayadi A. et al.
2019.
The genomic footprint of sexual conflict.
Nat Ecol Evol.
3: 1725--1730.


\bibitem[Schoville et al., 2018]{genomes_leptinotarsa-decemlineata:2018}
Schoville SD et al.
2018.
A model species for agricultural pest genomics: the genome of the Colorado potato beetle, \textit{Leptinotarsa decemlineata} (Coleoptera: Chrysomelidae).
Sci Rep.
8: 1--18.


\bibitem[Simão et al., 2015]{tools_busco:2015}
Simão FA, Waterhouse RM, Ioannidis P, Kriventseva EV, Zdobnov EM.
2015.
BUSCO: assessing genome assembly and annotation completeness with single-copy orthologs.
Bioinformatics.
31: 3210--3212.


\bibitem[Smit et al., 2013]{tools_repeatmasker:2013}
Smit AFA, Hubley R, Green P.
2013--2015.
RepeatMasker Open-4.0.
[Cited 2020 Dec 15].
Available from: http://www.repeatmasker.org.


\bibitem[Smith et al., 2015]{insects_fossil-record:2015}
Smith DM, Marcot JD.
2015.
The fossil record and macroevolutionary history of the beetles.
Proc R Soc Lond [Biol].
282: 20150060.


\bibitem[Stanke et al., 2006]{tools_augustus:2006}
Stanke M, Schöffmann O, Morgenstern B, Waack S.
2006.
Gene prediction in eukaryotes with a generalized hidden Markov model that uses hints from external sources.
BMC Bioinformatics.
7: 62.


\bibitem[Stanke et al., 2008]{tools_braker:2008}
Stanke M, Diekhans M, Baertsch R, Haussler D.
2008.
Using native and syntenically mapped cDNA alignments to improve de novo gene finding.
Bioinformatics.
24: 637--644.


\bibitem[Thomas et al., 2020]{insects_gene-content-arthropods:2020}
Thomas GWC et al.
2020.
Gene content evolution in the arthropods.
Genome Biol.
21: 15.


\bibitem[Vega et al., 2015]{genomes_hypothenemus-hampei:2015}
Vega FE et al.
2015.
Draft genome of the most devastating insect pest of coffee worldwide: the coffee berry borer, \textit{Hypothenemus hampei}.
Sci Rep.
5: 12525.


\bibitem[Vurture et al., 2017]{tools_genomescope:2017}
Vurture GW et al.
2017.
GenomeScope: fast reference-free genome profiling from short reads.
Bioinformatics.
33: 2202--2204.


\bibitem[Wang et al., 2012]{tools_mcscanx:2012}
Wang Y et al.
2012.
MCScanX: a toolkit for detection and evolutionary analysis of gene synteny and collinearity.
Nucleic Acids Res.
40: e49.
