# Supplementary material for: Genome Assembly of the Cold-Tolerant Leaf Beetle Gonioctena quinquepunctata, an Important Resource for Studying Its Evolution and Reproductive Barriers between Species
Source: Genome Biol Evol. 2021 Jun 11;13(7):evab134. doi: 10.1093/gbe/evab134 (PMC8290105; doi:10.1093/gbe/evab134)
Supplement: evab134_Supplementary_Data [file evab134_supplementary_data.zip › gaa__data-availability.tex]

\section{Data availability}
\label{sec:data_availability}

Data from this project were deposited at DDBJ/ENA/GenBank under the accession JAFIRS000000000. The version described in this paper is version JAFIRS010000000. SRA of Illumina and Nanopore reads: PRJNA701158.
