# Supplementary material for: Genome Assembly of the Cold-Tolerant Leaf Beetle Gonioctena quinquepunctata, an Important Resource for Studying Its Evolution and Reproductive Barriers between Species
Source: Genome Biol Evol. 2021 Jun 11;13(7):evab134. doi: 10.1093/gbe/evab134 (PMC8290105; doi:10.1093/gbe/evab134)
Supplement: evab134_Supplementary_Data [file evab134_supplementary_data.zip › gaa__introduction.tex]

\section{Introduction}
\label{sec:introduction}


With more than 340,000 described species, the order Coleoptera has by far the highest number of species of all insect orders (\citealt{insects_beetles:2001, bio_shifts-hexapod:2002}).
This exceptional species richness has been attributed to various causes, including an adaptive radiation associated with multiple shifts to specialized herbivory on a large diversity of angiosperm species (\citealt{insects_inordinate-fodness:1998}); horizontal transfers of plant cell wall-degrading enzymes from bacteria and fungi (\citealt{insects_evolution-beetle-diversity:2019}); and an exceptionally low rate of extinction within the clade Polyphaga (\citealt{insects_fossil-record:2015}).
Despite this high species richness, the number of beetle species for which a genome assembly is currently available remains markedly lower than for other insect orders such as Hymenoptera or Diptera (\citealt{insects_gene-content-arthropods:2020}).
Here, we present the first genome assembly of \textit{Gonioctena quinquepunctata}, a member of Chrysomelidae (which is one of the largest beetle families and encompasses $\pm$ 35,000 described species; \citealt{insects_beetles:2001}).

A cold-tolerant insect with a widespread but fragmented distribution across Europe, \textit{G. quinquepunctata} can be used as a model to study the impact of climate variation that occurred at the end of the Pleistocene.
While it is well differentiated from its sister species \textit{G. intermedia}, both species display parapatric distributions, sharing a portion of their range mainly inside the Alps.
It was shown that both species occasionally hybridize where they meet, and that as a consequence, introgression of the mitochondrial genome has occurred multiple times from \textit{G.~quinquepunctata} to \textit{G. intermedia} (\citealt{insects_multi-locus-dna:2014}).

Our new assembly, the 15th among beetles and the 5th among chrysomelids, provides an important resource for studying the evolution of the range of this cold-tolerant species in response to past climate changes, and for studying its mechanism of speciation at the genome level. 
This paves the way for comparing genomic variation within and between \textit{Gonioctena} species, allowing to identify regions of strong differentiation that have potentially played a role in the emergence of reproductive barriers between the two species and to characterize the amount of introgression between them.
