# Supplementary material for: Genome Assembly of the Cold-Tolerant Leaf Beetle Gonioctena quinquepunctata, an Important Resource for Studying Its Evolution and Reproductive Barriers between Species
Source: Genome Biol Evol. 2021 Jun 11;13(7):evab134. doi: 10.1093/gbe/evab134 (PMC8290105; doi:10.1093/gbe/evab134)
Supplement: evab134_Supplementary_Data [file evab134_supplementary_data.zip › gaa__materials-and-methods.tex]

\section{Materials and methods}
\label{sec:materials_and_methods}


\subsection{Insect sampling, DNA and RNA extraction, sequencing}
\label{subsec:insect_sambling_dna_and_rna_extraction_sequencing}

Sampling of \textit{Gonioctena quinquepunctata} was conducted in the Vosges mountains (France), where its sister species \textit{G. intermedia} is absent (P.M.'s unpublished observations), to avoid collecting hybrid individuals.
DNA extraction was performed on a single pupa collected on 14 May 2018 in the vicinity of the “Col d'Urbeis” (48.330 N, 7.174 E), using the Qiagen kit Genomic-tip 20/G following manufacturer’s protocol.

About 1.5 µg of genomic DNA was sent to Genewiz (\url{www.genewiz.com}) for library preparation and DNA sequencing on an Illumina HiSeq 2500 platform, which resulted in 145.1 Gb of data (approximately 290 million pairs of PE reads 2$\times$250 b).
An additional 1.3 µg was used for Nanopore library preparation and sequencing.
Five libraries were prepared using the SQK-LSK109 Nanopore kit.
Sequencing was performed on a MinION sequencer with five flow cells version 9.4, generating 46.3 Gb of data (4.4 million reads with lengths ranging from 31 to 144,886 bp).

RNA was extracted from four individuals at different developmental stages (all collected on 19 June 2018), using the Qiagen RNeasy Mini kit following the manufacturer’s protocol: one adult male and one fourth-instar larva collected in the vicinity of "Grand Ballon" (47.90 N, 7.103 E), one pupa collected in the vicinity of "Le Breitfirst" (47.95 N, 7.023 E), as well as one adult collected in the vicinity of "Col d’Urbeis" (same coordinates as before).
The RNA extracts were sent to Eurofins Genomics (\url{www.eurofinsgenomics.eu}) for library preparation and RNA sequencing on an Illumina HiSeq 2500 platform, which resulted in 51.2 Gb of data (a total of 177 million pairs of PE reads (2$\times$150 pb)).


\subsection{Genome assembly}
\label{subsec:genome_assembly}

Genome size and heterozygosity were estimated using GenomeScope (online version) v.2.0 (\citealt{tools_genomescope:2017,tools_genomescope:2020}) and the kmercountexact tool of BBTools v.37.55 (\url{https://sourceforge.net/projects/bbmap/}) with a k-mer size of 31 for both programs.
GenomeScope was run on a k-mer spectrum computed using Jellyfish v.2.3.0 (\citealt{tools_jellyfish:2011}) with the option -C to count canonical k-mers.

The genome of \textit{G. quinquepunctata} was assembled using wtdbg2 v.2.5 (\citealt{tools_wtdbg2:2020}), a long-read assembler that does not require much resources (\citealt{bioinfo_overcoming-uncollapsed-haplotypes:2021}), with the following parameters: -x ont -g 1.5g -t 16.
A consensus was obtained using wtpoa-cns then polished using the same tool after aligning the Nanopore sequences on the contigs using minimap2 v.2.17 (\citealt{tools_minimap:2018}) and processing the output using SAMtools v.1.9 (\citealt{tools_samtools:2009,tools_samtools:2011}).
It was then polished once by running wtpoa-cns on the Illumina paired-end sequences aligned on the contigs using bwa v.0.7.17-r1188 (\citealt{tools_bwa:2009}), following wtdbg2's README.md file.
Prior to the polishing step, the adapter sequences were trimmed from the Illumina reads using BBDuk of BBTools v.35.80 with the options minlen=100 ktrim=r k=25 mink=11 hdist=1 tpe tbo --ordered.

Duplicated regions were removed from the resulting assembly using Purge Haplotigs (\citealt{tools_purge-haplotigs:2018}).
The absence of cloning vector and synthetic sequences (adapters, linkers and primers) in the curated contigs was checked by comparing them to the UniVec database (\url{https://www.ncbi.nlm.nih.gov/tools/vecscreen/univec/}) using BLAST as specified on the VecScreen page (\url{https://ftp.ncbi.nlm.nih.gov/pub/UniVec/}) and manually corrected.
The resulting assembly was evaluated using QUAST v.5.0.2 (\citealt{tools_quast:2013}) and BUSCO v.3.1.0 (\citealt{tools_busco:2015}) using the database insecta\_odb9 comprising 1658 core genes.
K-mer spectra plots and k-mer completeness were generated using KAT v.2.4.2 (\citealt{tools_kat:2017}) on the Illumina sequences with default parameters.


\subsection{Genome annotation and phylogenetic analysis}
\label{subsec:genome_annotation_and_phylogenetic_analysis}

Prior to annotating the genome, a species-specific repeat library was built using RepeatModeler v.2.0.1 (\citealt{tools_repeatmodeler:2020}) with the option \mbox{-LTRStruct}.
This library, in combination with the Repbase library (RepeatMasker edition 20181026, \citealt{tools_repbase:2015}) was used to search and mask repeats in the genome using RepeatMasker v.4.1.1 (\citealt{tools_repeatmasker:2013}).
RepeatMasker was run with the following options: -e ncbi -xsmall -poly -html -gff -source -frag 6000000.

The masked \textit{G. quinquepunctata} reference assembly was then annotated with BRAKER2 v.2.1.5 (\citealt{tools_braker:2008,tools_braker:2016,tools_braker:2019,tools_braker:2021}) using the RNA-Seq library as evidence.
RNA-Seq data were filtered following the protocol described in \citet{tools_trinity_best-practices:2020} and mapped to the \textit{G. quinquepunctata} reference assembly using HISAT2 v.2.1.0 (\citealt{tools_hisat:2015,tools_hisat:2019}). The resulting SAM file was sorted using SAMtools v.1.9.
BRAKER2 was run with the -{}-bam, -{}-softmasking and -{}-gff3 parameters, using DIAMOND v.2.0.7.145 (\citealt{tools_diamond:2015}), SAMtools v.1.9 and Augustus v.3.3.3 (\citealt{tools_augustus:2006}).

The genes predicted were annotated by comparing them to  the Swiss-Prot and NR databases (downloaded in March 2021) using BLASTP v.2.9.0+ (\citealt{tools_blast:1990,tools_blast:2009}) and selecting the best hits with e-values below $10^{-5}$.
A second annotation was performed using InterProScan v.5.50-84.0 (\citealt{tools_interproscan:2014}) with default parameters.
The InterProScan results were then filtered to remove all matches with e-value greater than $10^{-5}$ and the match  with the lowest e-value was kept for each gene.

A phylogenetic analysis to search for orthologous genes was conducted using OrthoFinder v.2.5.2 (\citealt{tools_orthofinder:2015,tools_orthofinder:2019}), comparing the predicted genes found in \textit{G. quinquepunctata} to those of four other species of chrysomelid beetles: \textit{Callosobruchus maculatus} (\citealt{genomes_callosobruchus-maculatus:2019}), \textit{Diabrotica virgifera virgifera} (NCBI, BioProject: PRJNA432972), \textit{Leptinotarsa decemlineata} (\citealt{genomes_nicrophorus-vespilloides:2015}), and \textit{Ophraella communa} (\citealt{genomes_ophraella-communa:2020}); of nine other beetle species: \textit{Aethina tumida} (\citealt{genomes_aethina-tumida:2018}), \textit{Agrilus planipennis} (NCBI, BioProject: PRJNA230921), \textit{Anoplophora glabripennis} (\citealt{genomes_anoplophora-glabripennis:2016}), \textit{Dendroctonus ponderosae} (\citealt{genomes_dendroctonus-ponderosae:2013}), \textit{Hypothenemus hampei} (\citealt{genomes_hypothenemus-hampei:2015}), \textit{Nicrophorus vespilloides} (\citealt{genomes_nicrophorus-vespilloides:2015}), \textit{Onthophagus taurus} (NCBI, BioProject: PRJNA167478), \textit{Oryctes borbonicus} (\citealt{genomes_oryctes-borbonicus:2016}), and \textit{Tribolium castaneum} (\citealt{genomes_triboleum-castaneum:2020}); and of \textit{Bombyx mori} (\citealt{genomes_bombyx-mori:2019}) as an outgroup (Figure~1, Supplementary table 1).
Once genes were sorted in orthogroups and single-copy genes were identified, we inferred a species tree from all 52 single-copy genes that were present in every 15 species.
Alignments of protein sequences were conducted using MUSCLE v.3.8.31 (\citealt{tools_muscle:2004}) then concatenated into a single data set using FASconCAT-G v.1.04 (\citealt{tools_fasconcat:2010}).
The best-fit partitioning scheme and the best model for each partition were selected using ModelFinder (\citealt{tools_model-finder:2017} with options -m TESTMERGEONLY -mset mrbayes -rcluster 10), then a maximum-likelihood tree search was performed using IQ-TREE v.2.0.6 (\citealt{tools_iqtree:2015}) with ultrafast bootstrapping (\citealt{tools_ufboot2:2018}) and with Shimodaira–Hasegawa approximate likelihood ratio tests.

The possibility that this genome may have undergone a whole-genome duplication was tested using MCScanX \cite{tools_mcscanx:2012} downloaded from \url{https://github.com/wyp1125/MCScanX} on March, 27 2021.
