# Supplementary material for: Genome Assembly of the Cold-Tolerant Leaf Beetle Gonioctena quinquepunctata, an Important Resource for Studying Its Evolution and Reproductive Barriers between Species
Source: Genome Biol Evol. 2021 Jun 11;13(7):evab134. doi: 10.1093/gbe/evab134 (PMC8290105; doi:10.1093/gbe/evab134)
Supplement: evab134_Supplementary_Data [file evab134_supplementary_data.zip › gaa__results-and-discussion.tex]

\section{Results and discussion}
\label{sec:results_and_discussion}


\subsection{Genome characteristics estimation}
\label{subsec:genome_characteristics_estimation}

Prior to assembling the genome of \textit{G. quinquepunctata}, we used k-mer based approaches to estimate its size. We found it to be $\approx$1.7 Gb (GenomeScope: 1.56, kmercountexact: 1.9), which is larger than that of most Coleoptera species, reported to be below 1 Gb (\citealt{insects_genome-size:1993}, \citealt{insects_genome-size:2011}). The heterozygosity rate was estimated at ca. 0.6\% using both GenomeScope and kmercountexact.


\subsection{Genome assembly and gene prediction}
\label{subsec:genome_assembly_and_annotation}

Based on the genome size estimate above, the 46 Gb of Nanopore reads and 145 Gb of Illumina paired-end reads we generated from a single individual correspond to respectively a 27-fold and a 87-fold coverage of the genome. 
The percentage of 1,658 single-copy orthologs from the Insecta dataset was 53.4\% in the raw contigs then 60.7\% after the first polishing step and 96\% after the second one.
The assembly consisted of 24,7 million contigs, with a total length of 1.9 Gb and a N50 length of 359 kb.
Running Purge Haplotigs decreased the number of contigs to 10 million and the length of the assembly to 1.7 Gb, while its N50 reached 432 kb.
Purge Haplotigs also decreased the number of k-mers represented twice in the assembly (Supplementary figure~1), while slightly decreasing the k-mer completeness from 96.25\% to 95.69\%.
The final assembly contained 95.5\% complete, 2.2\% fragmented and 2.3\% missing orthologs (Table~1).

A total of 73.8\% of the assembly was identified as composed of repeated regions, which is higher than the 64\% identified for \textit{Callosobruchus maculatus} (\citealt{genomes_callosobruchus-maculatus:2019}) and the 58\% for \textit{Ophraella communa} (\citealt{genomes_ophraella-communa:2020}).
A high proportion of the repetitive elements identified in the genomes of the latter two species (54\% for \textit{C. maculatus} and 68\% for \textit{O. communa}) could not be classified, which the authors of these studies interpreted as possibly reflecting long evolutionary distances to previously known repeats.
This value was lower (42\%) for \textit{G. quinquepunctata}, but still represents a large amount (Table~1).

The annotation pipeline identified 39,463 coding genes and 41,598 proteins.
After all proteins with missing start or stop codons were removed, these values decreased slightly to 38,493 and 40,568.
We were able to annotate 19,357 (47.7\%) of these proteins by reference to the Swiss-Prot and InterPro databases.
Among the 31,981 (78.8\%) proteins that had strong matchs against the NCBI NR database, 26,176 (82\%) of them were mapped to beetle proteins (with 13,179 (41\%) matches to \textit{Leptinotarsa decemlineata}, 3,458 (11\%) to \textit{Anoplophora glabripennis} and 2,618 (8\%) to \textit{Diabrotica virgifera virgifera}).
Bacteria and virus proteins matched respectively 144 and 41 proteins predicted for \textit{G. quinquepunctata} (for a total of 0.6\%), suggesting a very low level bacterial contamination.

The number of predicted proteins (40,568) is much larger than the range 17,000-23,000 predicted for other Coleoptera (\citealt{genomes_hypothenemus-hampei:2015}, \citealt{genomes_nicrophorus-vespilloides:2015}, \citealt{genomes_oryctes-borbonicus:2016}, \citealt{genomes_aethina-tumida:2018}, \citealt{genomes_leptinotarsa-decemlineata:2018}, \citealt{genomes_callosobruchus-maculatus:2019}, \citealt{genomes_triboleum-castaneum:2020}), with the exception of the recently published genome of \textit{Ophraella communa} (\citealt{genomes_ophraella-communa:2020}) that was associated with an even higher number of predicted proteins (75,642).
The authors of this study considered this unusually high number of predicted proteins as a probable overestimation resulting from the high number of transposable elements found in this genome, many of which were not currently included in the database.
Many of these predicted proteins may have therefore been undetected transposons.
Because the proportion of repetitive elements is even higher in the genome of \textit{G. quinquepunctata}, a similar hypothesis can be proposed.
We investigated the alternate possibility that the genome of \textit{G. quinquepunctata} was actually polyploid, but MCScanX detected only 22 colinear genes, which did not provide any evidence in support of this hypothesis.


\subsection{Phylogenetic analysis}
\label{subsec:phylogenetic_analysis}

Orthofinder sorted 36,936 (91\%) of the 40,568 proteins predicted for \textit{G. quinquepunctata} into 12,978 orthogroups.
This was the highest number of orthogroups identified of all species included in the analysis and represents 49.5\% of the total number of orthogroups.
1,471 (11.3\%) of the orthogroups identified in the genome of \textit{G. quinquepunctata} were species-specific and included a total of 9,095 genes.
7,367 (18.1\%) genes were identified as single-copy (i.e. present only once in their orthogroup).
The phylogeny estimated (Figure~1) from  the 52 single-copy genes found in every one of the 15 compared species is fully compatible with that of more comprehensive phylogenetic studies of the Coleoptera (e.g., \citealt{insects_evolution-beetle-diversity:2019}).
