# Supplementary material for: Genome Assembly of the Cold-Tolerant Leaf Beetle Gonioctena quinquepunctata, an Important Resource for Studying Its Evolution and Reproductive Barriers between Species
Source: Genome Biol Evol. 2021 Jun 11;13(7):evab134. doi: 10.1093/gbe/evab134 (PMC8290105; doi:10.1093/gbe/evab134)
Supplement: evab134_Supplementary_Data [file evab134_supplementary_data.zip › gaa__significance.tex]

\section{Significance}
\label{sec:significance}

Coleoptera, the most species-rich insect order, is currently underrepresented in genomic databases. We generated a \textit{de novo} genome assembly and genome annotation for a new Coleoptera species, the cold-resistant leaf beetle \textit{Gonioctena quinquepunctata} (Fabricius, 1787). The assembly produced was characterized by a size of 1.7 Gb and the genome was predicted to encode more than 40,000 proteins. These numbers are unusually high for insects, even for chrysomelids (that seem to harbor particularly large genomes), and are at least partially explained by the presence of a large fraction of highly repetitive DNA. This new reference genome will allow important advances in our understanding of evolution and speciation in chrysomelid beetles.
